# Supplementary material for: A systematic review of surgical and interventional radiology procedures for pediatric idiopathic intracranial hypertension
Source: Front Pediatr. 2024 Oct 30;12:1466688. doi: 10.3389/fped.2024.1466688 (PMC11557315; doi:10.3389/fped.2024.1466688)
Supplement: Supplementary file 1 [file Table1.xlsx]

## Sheet: Supplementary Table 1
					SURGICAL AND INTERVENTIONAL RADIOLOGY APPROACHES									OUTCOME
		Demographics												VSS			ONSF			LPS			VPS			DECOMPRESSION	ICE
Authors	doi	N° of patients	Mean age (range)	Sex (F)	N invasive approach	VSS	ONSF	LPS	VPS	VAS	ICE	subtemporal decompression	lumbopleurical shunt	negative	positive	not specified	negative	positive	not specified	negative	positive	not specified	negative	positive	not specified
Schwarz J., 2021	10.1177/1591019920976234	6	14,2 y (7-17)	3	6	6	1				1			1	5		1										negative (1)
Carter LM 2021	10.1016/j.wneu.2021.01.029	1	15 y	1	1	1									1
Cinciripini GS 1999	10.1016/s0002-9394(98)00386-9	10	7.3 +/- 3.2 y (1.9-11.3)	4	1		1	1									1			1
Heyman J 2017	10.1007/s00381-017-3423-0	10	11.5 y (6-17)	4	10				10														4	6
Per H, 2013	10.1016/j.braindev.2012.08.008	40	10,9 y (1-17 y)	27	2				2															2
Ballestero MFM, 2018	10.1007/s00381-018-3766-1	1	6y	1	1							1														positive (1)
Hilely A, 2019	10.1016/j.pediatrneurol.2019.04.018	33		25	5		2		3										2						3
Dotan G, 2021	10.3171/2021.2.PEDS2143	13	15y (9-17y)	11	2	1			1						1									1
Polemikos M, 2021	10.1007/s00381-021-05043-9	1	4	0	1				1															1
Barrero Ruiz, 2022	10.1007/s00381-022-05564-x	1	6	1	1	1		1						1							1
Chang MY, 2022	10.1097/WNO.0000000000001480	26	covid: median 16 y (range: 9-17)	25	6		6	1											6			1
Balbi GGM, 2018	10.1590/0004-282X20180131	21	10,8y (range 5-17)	9	6			6														6
Ellis JA, 2012	10.3171/2012.3.PEDS11228	7	14,6 y (11-17)	4	7		1	1	2		7						1			1			2				positive (4), negative (3)
Landau Prat, 2022	10.1016/j.ajo.2021.11.019	10	15y (11,4-17,5)	8	10		10										3	7
Distelmaier, 2006	10.1016/j.braindev.2005.07.003	12	8,2 y (1,5y - 15, 8y)	5	1				1															1
Reid, 2016	10.3109/01658107.2015.1117498	9	14y (3-18)	4	2		2											2
Matalia JH, 2017	10.4103/ijo.IJO_345_17	1	11 mesi	1	1		1											1
Gupta, 2014	10.1016/j.ijporl.2014.07.019	15	12 (8-15)	10	15		15										2	13
Correia, 2010	10.1016/j.jocn.2010.01.025	1	7	0	1			1	1											1				1
Kesler, 2002	10.1177/08830738020170101401	27	11 yo (2–16)	14	4		1	3											1			3
Beri, 2011	10.1016/j.ejpn.2010.02.005	1	7 yo	1	1			1	1			1								1			1			negative (1)
Ganger, 2018	10.3126/nepjoph.v10i1.21726	2	12 (12-13)	2	2			2													2
Mandiwanza, 2014	10.1007/s00381-013-2330-2	1	16	1	1			1	1			1								1			1			negative (1)
Kiehna, 2010	10.1210/jc.2009-2449	1	13	1	1			1													1
Bian Y, 2018	10.1097/WNO.0000000000000724	1	15 y	1	1			1												1
Sheth KJ., 1994	10.1007/BF00868279	1	14 y	0	1			1												1
Kelly SJ., 2009	10.1016/j.jaapos.2008.11.001.	1	11 y	0	1			1													1
Kandasamy J., 2015	10.1016/j.wneu.2010.10.025	6	10,5y (3-10)	3	6				6															6
Tillman O., 2002	10.1159/000063849	1	4 y	0	1		1											1
Mourani CC, 1998	10.1007/s004670050532	1	5 y	0	1		1	1									1			1
Chandra V, 2006	10.1016/j.soard.2006.11.015	1	16 y	0	1				1														1
Prakalapakorn SG, 2012	10.1016/j.jaapos.2012.08.006	1	17 m	1	1		1										1
Park SW, 2007	10.1159/000106398	1	5 y	0	1				1															1
Carlisle A, 2018	10.1016/j.anai.2018.06.024	1	15 y	1	1		1											1
Alrifai MT, 2011	10.4103/0256-4947.84640	1	9 y	0	1								1
Schowengerdt KO Jr, 1993	1993;20(4):299-303	1	10 y	1	1		1										1
Leslie DB, 2008	10.1016/j.jpedsurg.2008.05.001	1	12 y	0	1		1										1
Hoang KB, 2017	10.3171/2017.6.PEDS17145	3	14,3 y (12-16)	3	2			1	2			1								1			2			negative (1)
Aylward SC, 2016	10.1016/j.pediatrneurol.2016.04.007	142	12,42	103	73		18	34	17	2		2							18			34			17	not specified (2)
Aguilar-Pérez M, 2017	10.1007/s00234-017-1783-5	2	15	1	2	2			1						2								1
Kessler LA, 1998	10.1016/s0090-3019(97)00359-5	3	12 (10-13)	3	3			2				3									2					positive (1), negative (2)
Madeleine Barnett, 2013	10.1186/1471-2431-13-167	1	5y	1	1				1														1
Sushil Beri, 2010	10.1016/j.pediatrneurol.2009.07.021	6	10-17y	4	1			1													1
Christine E Chamberlain, 2005	10.1111/j.1399-3046.2005.00329.x	1	11y	1	1			1													1
M E Yoldi Petri, 2003	10.1016/s1695-4033(03)78785-2	8	4,1-14,8	6	1				1														1
José Nuno Galveia, 2013	10.1136/bcr-2012-007578	1	11y	0	1				1															1
Nad'a Jirásková, 2008	10.2147/opth.s1593	9	5,15	8	1		1											1
Hisham A Aboul Enein, 2008	10.4103/0974-9233.51985	10	9,18	6	1			1														1
														negative: persistence or worsening
														positive: improvement or resolution
